# Supplementary material for: Relative Citation Ratio (RCR): A New Metric That Uses Citation Rates to Measure Influence at the Article Level
Source: PLoS Biol. 2016 Sep 6;14(9):e1002541. doi: 10.1371/journal.pbio.1002541 (PMC5012559; doi:10.1371/journal.pbio.1002541)
Supplement: S1 Table — (XLSX) [file pbio.1002541.s011.xlsx]

## Sheet: Sheet1
Journal	2003	2004	2005	2006	2007	2008	2009	2010	2011
ANNU REV IMMUNOL	52.28	52.431	47.4	47.237	47.981	41.059	37.902	49.271	52.761
ANNU REV BIOCHEM	37.647	31.538	33.456	36.525	31.19	30.016	29.875	29.742	34.317
PHYSIOL REV	36.831	33.918	28.721	31.441	29.6	35	37.726	28.417	26.866
NAT REV MOL CELL BIO	35.041	33.17	29.852	31.354	31.921	35.423	42.198	38.65	39.123
NEW ENGL J MED	34.833	38.57	44.016	51.296	52.589	50.017	47.05	53.486	53.298
NATURE	30.979	32.182	29.273	26.681	28.751	31.434	34.48	36.104	36.28
NAT MED	30.55	31.223	28.878	28.588	26.382	27.553	27.136	25.43	22.462
ANNU REV NEUROSCI	30.167	23.143	24.184	28.533	26.077	26.405	24.822	26.756	25.737
SCIENCE	29.781	31.853	30.927	30.028	26.372	28.103	29.747	31.377	31.201
NAT IMMUNOL	28.18	27.586	27.011	27.596	26.218	25.113	26	25.668	26.008
PHARMACOL REV	27.067	22.837	15.689	16.854	18.823	21.936	17	18.861	20.225
CELL	26.626	28.389	29.431	29.194	29.887	31.253	31.152	32.406	32.403
NAT GENET	26.494	24.695	25.797	24.176	25.556	30.259	34.284	36.377	35.532
ANNU REV CELL DEV BI	22.638	17.804	23.69	26.576	23.545	22.731	19.571	14.078	15.836
ANNU REV PHARMACOL	21.786	21.104	19.833	22.808	21.696	21.561	22.468	19.238	21.639
JAMA-J AM MED ASSOC	21.455	24.831	23.494	23.175	25.547	31.718	28.899	30.011	30.026
CHEM REV	21.036	20.233	20.869	26.054	22.757	23.592	35.957	33.036	40.197
NAT CELL BIOL	20.268	20.649	19.717	18.485	17.623	17.774	19.527	19.407	19.488
CANCER CELL	18.913	18.122	18.725	24.077	23.858	24.962	25.288	26.925	26.566
ANNU REV PHYSIOL	18.591	16.672	13.359	15.356	18.875	19.74	18.17	16.106	20.827
LANCET	18.316	21.713	23.878	25.8	28.638	28.409	30.758	33.633	38.278
TRENDS IMMUNOL	18.153	13.075	10.174	10.213	9.48	9.91	8.768	9.533	10.403
NAT REV DRUG DISCOV	17.732	19.583	18.775	20.97	23.308	28.69	29.059	28.712	29.008
NAT BIOTECHNOL	17.721	22.355	22.738	22.672	22.848	22.297	29.495	31.09	23.268
ENDOCR REV	17.324	18.784	22.538	23.901	18.493	18.562	19.761	22.469	19.929
MOL CELL	16.835	16.811	14.971	14.033	13.156	12.903	14.608	14.194	14.178
IMMUNITY	16.016	15.448	15.156	18.306	19.266	20.579	20.589	24.221	21.637
J EXP MED	15.302	14.588	13.965	14.484	15.612	15.463	14.505	14.776	13.853
NAT NEUROSCI	15.141	16.98	15.456	14.805	15.664	14.164	14.345	14.191	15.531
ACCOUNTS CHEM RES	15	13.154	13.141	17.113	16.214	12.176	18.203	21.852	21.64
DEV CELL	14.807	15.434	14.609	13.523	12.436	12.882	13.363	13.946	14.03
NEURON	14.109	14.439	14.304	13.894	13.41	14.17	13.26	14.027	14.736
J NATL CANCER I	13.844	13.856	15.171	15.271	15.678	14.933	14.069	14.697	13.757
TRENDS NEUROSCI	12.631	14.794	14.325	13.494	12.479	12.817	12.794	13.32	14.235
ANN INTERN MED	12.427	13.114	13.254	14.78	15.516	17.457	16.225	16.729	16.733
ANNU REV GENOM HUM G	12.2	8.581	10.094	10.771	10.722	12.029	11.568	17.182	14.829
ANNU REV MICROBIOL	12.105	12.316	13.412	14.553	14.362	10.902	12.804	12.415	14.345
ANNU REV GENET	11.92	11.304	13.959	19.098	18.302	12.78	13.235	21.774	22.233
CLIN MICROBIOL REV	11.53	10.671	10.443	12.643	15.764	16.409	14.691	13.5	16.129
ANNU REV MED	11.381	11.2	10.383	13.237	13.415	10.985	9.94	12.457	13.104
CIRCULATION	11.164	12.563	11.632	10.94	12.755	14.595	14.816	14.432	14.739
J CLIN ONCOL	10.864	9.835	11.81	13.598	15.484	17.157	17.793	18.97	18.372
NAT MATER	10.778	13.531	15.941	19.194	19.782	23.132	29.504	29.92	32.841
ANNU REV PHYS CHEM	10.5	11.944	13.405	11.25	9.439	14.688	17.464	12.245	14.13
ANNU REV PSYCHOL	9.896	12.8	9.784	11.706	13.4	16.217	22.75	18.288	16.833
GENOME RES	9.635	10.382	10.139	10.256	11.224	10.176	11.342	13.588	13.608
PSYCHOL BULL	8.405	7.701	9.746	12.725	10.905	12.568	12.854	11.975	14.457
MOL CELL BIOL	8.142	7.822	7.093	6.773	6.42	5.942	6.057	6.188	5.527
J AM COLL CARDIOL	7.599	9.133	9.2	9.701	11.054	11.438	12.64	14.293	14.156
DIABETES CARE	7.501	7.071	7.844	7.912	7.851	7.349	6.718	7.141	8.087
MOL BIOL CELL	7.454	7.517	6.52	6.562	6.028	5.558	5.979	5.861	4.942
LANCET ONCOL	7.411	8.794	9.608	10.119	12.247	13.283	14.47	17.764	22.589
MOL THER	6.125	5.204	5.443	5.841	5.862	5.97	6.239	7.149	6.873
MOL MICROBIOL	5.563	5.959	6.203	5.634	5.462	5.213	5.361	4.819	5.01
NEUROBIOL AGING	5.552	5.516	5.312	5.599	5.607	5.959	5.937	6.634	6.189
MOL PSYCHIATR	5.539	6.943	9.335	11.804	10.9	12.537	15.049	15.47	13.668
PROG BIOPHYS MOL BIO	5.346	4.551	5.148	5.684	5.009	6.388	3.992	3.964	3.203
THROMB HAEMOSTASIS	4.95	3.413	3.056	2.803	3.501	3.803	4.451	4.701	5.044
J NUCL MED	4.899	5.362	4.684	4.986	5.915	6.662	6.424	7.022	6.381
J BIOL RHYTHM	4.061	2.979	4.367	4.633	3.868	4.211	4.418	3.309	2.934
MOL ECOL	3.87	4.375	4.301	4.825	5.169	5.325	5.96	6.457	5.522
J MAMMARY GLAND BIOL	3.853	2.984	3.625	3.8	3.765	4.167	4.074	5.446	6.741
BIPOLAR DISORD	3.658	4.065	4.812	3.494	4.442	3.959	5.502	5.221	5.289
VITAM HORM	3.439	3.889	4.394	2.24	3.889	3.196	2.439	2.89	2.19
J NEUROSCI RES	3.374	3.727	3.239	3.476	3.268	3.086	2.986	2.958	2.738
AM J PUBLIC HEALTH	3.363	3.241	3.566	3.698	3.612	4.241	4.371	3.85	3.926
DNA REPAIR	3.277	3.92	5.016	5.868	4.018	5.095	4.199	4.293	4.135
MECH DEVELOP	3.254	3.263	3.838	3.836	3.518	2.534	2.827	2.958	2.833
CRIT REV IMMUNOL	3.113	3.595	3.214	3.938	4.058	3.241	2.625	3.857	3.317
LANCET NEUROL	3.07	8.34	11.231	9.479	10.169	14.27	18.126	21.659	23.462
ANTIOXID REDOX SIGN	3.027	3.763	4.232	4.491	5.484	6.19	7.581	8.209	8.456
CELL TISSUE RES	2.991	2.67	2.383	2.58	2.613	2.74	2.308	2.804	3.114
BREAST CANCER RES	2.932	2.975	4.026	4.157	4.371	5.052	5.326	5.785	5.245
BIOMACROMOLECULES	2.824	3.299	3.618	3.664	4.169	4.146	4.502	5.327	5.479
INT J OBESITY	2.794	3.459	4.482	4.055	3.56	3.64	4.343	5.125	4.691
ENDOCRIN METAB CLIN	2.743	2.375	3.685	2.845	2.123	2.121	3.562	4.33	3.411
J CELL BIOCHEM	2.664	2.946	3.591	3.409	3.381	3.54	2.935	3.122	2.868
BRIT J NUTR	2.616	2.71	2.967	2.708	2.339	2.764	3.446	3.072	3.013
BRAIN RES BULL	2.609	2.429	2.481	1.684	1.943	2.281	2.184	2.498	2.818
NEPHROL DIAL TRANSPL	2.607	2.84	2.976	3.154	3.167	3.568	3.306	3.564	3.396
BIOMETALS	2.545	2.155	1.704	1.893	2.17	2.801	3.172	2.32	2.823
INT J ONCOL	2.536	3.056	2.681	2.556	2.295	2.234	2.447	2.571	2.399
STEROIDS	2.444	2.337	2.416	2.849	2.143	2.588	2.905	3.106	2.829
J MED VIROL	2.371	2.331	2.52	2.779	2.831	2.576	2.47	2.895	2.82
NUTR REV	2.318	2.264	2.515	2.937	2.86	3.503	3.443	4.077	4.472
J MEMBRANE BIOL	2.203	2.349	2.208	2.112	2.527	2.32	2.189	1.63	1.808
EUR J CELL BIOL	2.185	2.312	2.195	3.039	3.224	3.955	3.314	3.63	2.806
ANN THORAC SURG	2.041	2.244	2.229	2.342	2.022	2.689	3.644	3.792	3.741
YEAST	1.98	1.941	2.301	1.955	2.619	2.622	1.805	1.626	1.895
NEUROSCI LETT	1.967	2.019	1.898	2.092	2.085	2.2	1.925	2.055	2.105
ARCH VIROL	1.876	1.841	1.819	1.85	1.839	2.02	1.909	2.209	2.111
J VIROL METHODS	1.826	1.729	1.886	2.097	1.933	2.077	2.133	2.139	2.011
J DEV BEHAV PEDIATR	1.699	1.69	1.943	2.17	2.097	2.487	2.265	2.205	2.135
GASTROENTEROL CLIN N	1.684	1.685	1.741	2.019	2.526	2.293	2.558	2.392	2.618
J BIOMAT SCI-POLYM E	1.593	1.255	1.409	1.607	1.862	2.158	2.505	1.842	1.691
CHRONOBIOL INT	1.59	1.521	2.472	2.517	3.771	3.495	3.987	5.576	4.028
LARYNGOSCOPE	1.449	1.576	1.617	1.736	1.801	1.877	2.018	2.096	2.018
J PEDIATR SURG	1.449	1.25	1.125	1.109	1.227	1.557	1.43	1.308	1.45
BRAIN LANG	1.317	1.614	2.129	2.317	2.641	2.929	2.973	3.162	3.115
IN VIVO	0.753	0.811	1.037	1.273	1.143	0.99	1.171	1.159	1.264
