# Supplementary material for: Relative Citation Ratio (RCR): A New Metric That Uses Citation Rates to Measure Influence at the Article Level
Source: PLoS Biol. 2016 Sep 6;14(9):e1002541. doi: 10.1371/journal.pbio.1002541 (PMC5012559; doi:10.1371/journal.pbio.1002541)
Supplement: S4 Table — (XLSX) [file pbio.1002541.s014.xlsx]

## Sheet: Sheet1
Method used for expected citation rate	Pearson r (ACR : ECR)
Cited	0.292319
Citing	0.250813
Co-cited	0.180248
