# Supplementary material for: Relative Citation Ratio (RCR): A New Metric That Uses Citation Rates to Measure Influence at the Article Level
Source: PLoS Biol. 2016 Sep 6;14(9):e1002541. doi: 10.1371/journal.pbio.1002541 (PMC5012559; doi:10.1371/journal.pbio.1002541)
Supplement: S5 Table — (XLSX) [file pbio.1002541.s015.xlsx]

## Sheet: Sheet1
	Pre-gaming	Post-gaming
Co-citation network size	1238	1278
FCR	10.2	9.9
ECR	7.9	7.7
CPY	7.6	7.8
RCR change from +1 cite	0.962	0.987
RCR change from ΔFCR	0.962	0.987
RCR total change	0.962	1.01
