# Supplementary material for: Relative Citation Ratio (RCR): A New Metric That Uses Citation Rates to Measure Influence at the Article Level
Source: PLoS Biol. 2016 Sep 6;14(9):e1002541. doi: 10.1371/journal.pbio.1002541 (PMC5012559; doi:10.1371/journal.pbio.1002541)
Supplement: S6 Table — (XLSX) [file pbio.1002541.s016.xlsx]

## Sheet: Sheet1
Year	Cites	CPY	FCR (Yr.)	FCR	CPY : FCR
2003	0	-	6	-	-
2004	6	6	6	6	1
2005	6	6	6	6	1
2006	6	6	6	6	1
2007	5	5.75	5	5.78261	0.99
2008	5	5.6	5	5.64286	0.99
2009	5	5.5	5	5.54545	0.99
2010	4	5.28571	4	5.37838	0.98
2011	4	5.125	4	5.2439	0.98
2012	4	5	4	5.13333	0.97
