# Supplementary material for: Relative Citation Ratio (RCR): A New Metric That Uses Citation Rates to Measure Influence at the Article Level
Source: PLoS Biol. 2016 Sep 6;14(9):e1002541. doi: 10.1371/journal.pbio.1002541 (PMC5012559; doi:10.1371/journal.pbio.1002541)
Supplement: S7 Table — (XLSX) [file pbio.1002541.s017.xlsx]

## Sheet: Sheet1
Measure	Pearson r (of log-transformed values)
Field Citation Rate	0.83
Journal Citation Rate	0.64
Article Citation Rate	0.48
RCR	0.4
